# Supplementary material for: A regularized functional regression model enabling transcriptome-wide dosage-dependent association study of cancer drug response
Source: PLoS Comput Biol. 2021 Jan 25;17(1):e1008066. doi: 10.1371/journal.pcbi.1008066 (PMC7920352; doi:10.1371/journal.pcbi.1008066)
Supplement: S1 Table — Gene rankings of all selected genes based on the magnitude of the genetic effect on drug response. A positive (+) sign translates to a positive effect on cells survival after drug administration, a negative (-) sign translates to a negative effect on cells survival and a mixed (0) effect translates to a varying effect on cells survival which depends on drug dosage. Spearman’s correlation is calculated between drug dosage and gene estimated coefficient function values as an indicator of the magnitude change of the gene effect over the increasing dosage. Area corresponds to the area under the estimated coefficient curve and the SD corresponds to the standard deviation of the area based on bootstrapping. Mean fold change is calculated between the selected gene expression values of the cell lines carrying BRAF mutations with respect to wild type. Protein-protein interaction network distance is computed based on the shortest interaction path between the BRAF gene and each of the selected genes. Here, NI denotes absence of any interaction. (XLSX) [file pcbi.1008066.s006.xlsx]

## Sheet: Sheet1
Ensembl Gene ID	Gene Name	Area	SD	Sign	Spearman Correlation	Mean fold change of BRAF mutation with respect to wild type	Protein-protein interaction network distance to BRAF
ENSG00000143621	KIR3DL1	0.37	0.107	-	-0.874	0.978145	3
ENSG00000101057	CHST11	0.257	0.092	-	-0.817	0.898557	NI
ENSG00000118113	APOC1P1	0.247	0.09	-	-0.918	1.18955	NI
ENSG00000166173	PLEKHA6	0.239	0.086	-	-0.908	1.03735	3
ENSG00000188290	PPM1F	0.223	0.068	+	0.91	0.882679	3
ENSG00000139318	BFSP1	0.222	0.074	-	-0.8	1.21662	NI
ENSG00000174099	PPP1R3A	0.217	0.082	+	0.774	1.07824	3
ENSG00000143340	C16orf87	0.207	0.087	+	0.851	0.977174	NI
ENSG00000143436	PARVA	0.203	0.081	+	0.89	0.984039	2
ENSG00000116285	SLC39A13	0.202	0.079	-	-0.461	1.0546	NI
ENSG00000136950	UCN2	0.198	0.07	-	-0.928	0.978861	NI
ENSG00000102265	STMN3	0.198	0.087	+	0.834	1.20088	2
ENSG00000106560	RNF130	0.197	0.083	-	-0.927	1.1526	NI
ENSG00000196954	C3orf58	0.196	0.076	+	0.922	1.13262	NI
ENSG00000198837	CXXC4	0.188	0.079	+	0.866	0.995144	NI
ENSG00000197702	THBD	0.179	0.093	0	-0.967	1.23051	4
ENSG00000173542	SIRT3	0.173	0.066	-	-0.76	1.01289	3
ENSG00000105679	PLAT	0.172	0.092	-	-0.878	1.32151	4
ENSG00000116580	MPPED1	0.168	0.066	+	0.43	0.977972	NI
ENSG00000085274	INSL3	0.162	0.068	-	-0.973	0.965435	NI
ENSG00000165915	FAM163A	0.159	0.078	-	-0.983	1.10561	NI
ENSG00000197329	CNIH3	0.153	0.08	-	-0.918	0.937601	NI
ENSG00000143793	GJA3	0.153	0.067	0	-0.94	0.933457	NI
ENSG00000105355	BTG2	0.152	0.078	+	0.959	1.03506	2
ENSG00000189325	DLX6	0.152	0.059	0	0.686	0.987061	NI
ENSG00000198829	DLC1	0.151	0.053	-	-0.928	0.974418	3
ENSG00000110031	GAPDHS	0.15	0.077	+	0.886	1.23237	NI
ENSG00000147894	JAG2	0.149	0.069	-	-0.994	0.980959	3
ENSG00000084731	SMOX	0.146	0.057	0	0.816	1.06996	NI
ENSG00000106077	ZMYND8	0.145	0.091	+	0.907	1.02018	3
ENSG00000117360	PDPK1	0.143	0.067	-	-0.867	0.95005	3
ENSG00000035681	SYNJ1	0.143	0.048	+	0.948	1.03717	4
ENSG00000186868	PHF23	0.14	0.086	+	0.926	0.94248	NI
ENSG00000123560	KIF3C	0.14	0.138	0	0.801	1.58839	NI
ENSG00000111145	DUSP16	0.138	0.075	+	0.937	1.13781	2
ENSG00000143543	MYBL2	0.137	0.054	-	-0.443	0.978971	2
ENSG00000134531	CARD19	0.137	0.075	0	0.999	1.27327	NI
ENSG00000131732	SHROOM3	0.133	0.071	+	0.891	1.05984	4
ENSG00000126088	CCDC120	0.132	0.068	+	0.741	1.04499	NI
ENSG00000139116	LBX2	0.129	0.064	-	-0.965	0.942478	NI
ENSG00000131773	SLC13A3	0.129	0.054	+	0.665	1.15474	NI
ENSG00000183696		0.127	0.072	-	-0.795	1.19468	NI
ENSG00000120685	GON4L	0.127	0.064	0	0.93	0.977978	NI
ENSG00000126870	MACC1	0.125	0.06	-	-0.593	0.996153	NI
ENSG00000167633	RAB32	0.124	0.058	-	-0.835	1.00776	NI
ENSG00000143365	SPRY1	0.124	0.055	+	0.904	0.981187	4
ENSG00000104365	HSPG2	0.122	0.061	-	-0.979	1.00091	NI
ENSG00000006377	HES4	0.122	0.07	+	0.898	0.889457	NI
ENSG00000186143	FAM43A	0.121	0.063	+	0.967	1.00164	NI
ENSG00000145107	ICOS	0.12	0.069	-	-0.883	1.14662	NI
ENSG00000135537	MAG	0.12	0.053	-	-0.932	1.02757	4
ENSG00000155330	IL1R2	0.12	0.07	+	0.915	0.875422	4
ENSG00000248099	AKAP5	0.119	0.039	-	-0.33	0.993696	3
ENSG00000172209	RBSN	0.119	0.052	+	0.736	0.968095	3
ENSG00000244439	PRR30	0.116	0.064	+	0.107	0.961773	NI
ENSG00000075415	LRP5	0.116	0.061	0	-0.974	1.01016	3
ENSG00000026025	DUSP8	0.115	0.094	+	0.927	1.15237	NI
ENSG00000150760	C1orf35	0.114	0.065	-	-0.888	1.07046	NI
ENSG00000125351	COMMD2	0.112	0.055	+	0.93	0.946581	NI
ENSG00000109472	DCAF12L2	0.112	0.074	+	0.857	0.792401	NI
ENSG00000175550	SEMA6D	0.112	0.06	+	0.619	1.03711	NI
ENSG00000128829	MAPT	0.111	0.036	-	0.032	1.04823	2
ENSG00000100034	RGS19	0.111	0.063	+	0.558	1.03931	2
ENSG00000148672	NECTIN1	0.108	0.071	-	-0.973	0.99343	3
ENSG00000143786	CAMK2B	0.108	0.074	+	0.736	1.26729	3
ENSG00000131381	ATAD3C	0.107	0.036	+	0.37	0.998572	NI
ENSG00000036672	DRAP1	0.107	0.038	+	0.532	0.968058	NI
ENSG00000175877	GDF11	0.107	0.032	0	0.648	0.993413	NI
ENSG00000161265	SDHAP3	0.106	0.041	0	0.67	0.943567	NI
ENSG00000069424	RAB34	0.104	0.083	-	-0.816	1.07941	4
ENSG00000182500	SEC31B	0.104	0.053	+	0.671	1.03686	NI
ENSG00000109113	A2M	0.102	0.042	-	-0.663	1.06465	5
ENSG00000159147	EMC9	0.101	0.055	+	0.988	0.976281	NI
ENSG00000170382	PAIP2B	0.1	0.042	+	1	0.948145	NI
ENSG00000152217	STPG3	0.099	0.051	-	-0.502	0.928233	NI
ENSG00000101216	DENND4B	0.099	0.06	+	0.649	0.9893	NI
ENSG00000163958	ST8SIA2	0.099	0.043	+	0.3	0.982784	NI
ENSG00000140992	ATL1	0.098	0.034	+	0.703	0.9871	NI
ENSG00000175899	SERPIND1	0.097	0.066	-	-0.871	1.33686	4
ENSG00000138018	ITPRIP	0.097	0.062	0	0.655	0.977826	NI
ENSG00000183935	ANTXR2	0.096	0.063	-	-0.997	1.05756	NI
ENSG00000156206	ABHD11	0.096	0.055	-	-0.619	0.990114	NI
ENSG00000132256	LUZP1	0.096	0.048	0	-0.299	1.0311	NI
ENSG00000178935	ANGPT1	0.096	0.079	0	0.852	0.959161	4
ENSG00000119138	RFLNB	0.096	0.074	0	-0.609	1.14686	NI
ENSG00000187048	CORO1B	0.095	0.052	+	0.821	0.981654	3
ENSG00000087258	GGT6	0.094	0.056	-	-0.341	0.988127	NI
ENSG00000130703	PROSER1	0.094	0.074	+	0.891	1.00574	NI
ENSG00000182541	C6orf222	0.094	0.071	0	0.538	1.00724	NI
ENSG00000142227	DNMBP	0.093	0.079	-	-0.426	1.18995	NI
ENSG00000058404	CFAP161	0.092	0.08	-	-0.986	0.929795	NI
ENSG00000142798	IGF2R	0.091	0.051	-	-0.694	1.03221	3
ENSG00000170955	ACP1	0.091	0.064	-	-0.704	1.28966	3
ENSG00000011347	ARPC5L	0.091	0.045	-	-0.936	0.967402	NI
ENSG00000186732	MAFB	0.091	0.046	+	0.835	0.983651	3
ENSG00000172725	MARC1	0.091	0.057	0	-0.989	1.03203	NI
ENSG00000068366	SYT7	0.091	0.055	0	-0.768	1.07371	NI
ENSG00000163600	TM4SF19	0.09	0.051	-	-0.99	0.975459	NI
ENSG00000133687	LMBRD2	0.09	0.053	+	0.988	1.06378	NI
ENSG00000186205	UBTD1	0.09	0.046	0	0.62	0.838393	NI
ENSG00000077152	ZNF552	0.09	0.056	0	0.055	0.951464	NI
ENSG00000152804	TMEM270	0.089	0.047	+	0.434	1.07345	NI
ENSG00000164741	FHL3	0.088	0.067	+	0.068	1.20044	2
ENSG00000137575	BCL2A1	0.087	0.074	+	0.897	1.09898	3
ENSG00000204103	NSMAF	0.086	0.056	+	0.903	0.932067	3
ENSG00000168772	EMP3	0.086	0.077	+	0.698	0.883551	NI
ENSG00000145040	TNFRSF10D	0.086	0.051	0	-0.292	1.22814	3
ENSG00000154188	ORAI1	0.085	0.044	-	-0.067	1.06852	4
ENSG00000179528	PTP4A2	0.085	0.061	-	-0.996	1.06634	NI
ENSG00000197457	TMTC1	0.083	0.044	-	-0.623	0.982291	NI
ENSG00000137872	PPP1R13B	0.083	0.048	+	1	1.00691	NI
ENSG00000078795	ITGA10	0.082	0.057	-	-0.812	1.00434	4
ENSG00000184007	KCNAB2	0.081	0.051	-	-0.856	1.00683	3
ENSG00000171700	ZCCHC9	0.081	0.073	0	-0.789	1.00926	NI
ENSG00000112851	CDH24	0.079	0.052	-	-0.93	1.0173	NI
ENSG00000143319	HTR7P1	0.079	0.052	0	0.73	0.969678	NI
ENSG00000088826	LHFPL3	0.078	0.034	-	-0.391	1.07184	NI
ENSG00000131470	MSRB3	0.078	0.061	0	0.391	0.96641	NI
ENSG00000185112	MRPL9	0.077	0.036	-	-0.297	1.12893	NI
ENSG00000118508	PAPPA-AS1	0.077	0.048	+	-0.12	1.15188	NI
ENSG00000164056	SPATA31D3	0.075	0.04	+	0.351	1.07309	NI
ENSG00000099937	GMEB2	0.074	0.044	-	0.028	1.04685	NI
ENSG00000105643	HHEX	0.073	0.06	0	-0.771	0.988078	3
ENSG00000184916	EIF2AK4	0.073	0.065	0	-0.735	0.840044	4
ENSG00000169116	PRPF3	0.072	0.048	0	-0.511	0.931092	3
ENSG00000143850	SELENOI	0.071	0.053	0	0.324	0.934893	NI
ENSG00000086758	PRSS16	0.07	0.061	+	0.92	0.969033	NI
ENSG00000139880	KLF9	0.069	0.058	-	-0.533	0.956586	NI
ENSG00000181744	FAM84A	0.069	0.054	0	-0.861	0.962844	NI
ENSG00000162337	GPR22	0.069	0.048	0	0.537	0.96599	NI
ENSG00000165233	ST5	0.069	0.043	0	-0.636	1.04471	NI
ENSG00000102241	ASB9	0.068	0.042	0	-0.995	0.953912	NI
ENSG00000187416	UROD	0.068	0.053	0	0.617	0.994843	NI
ENSG00000183742	TMEM254	0.067	0.056	0	0.597	0.906158	NI
ENSG00000169641	PRSS33	0.066	0.056	0	-0.52	1.01722	NI
ENSG00000165886	ARRDC2	0.066	0.044	0	0.704	1.05544	NI
ENSG00000171310	PELI1	0.065	0.045	-	-0.174	1.23062	4
ENSG00000104368	UBE2Q2	0.065	0.052	+	0.146	1.40968	NI
ENSG00000143127	DUSP6	0.064	0.042	-	-0.897	1.0649	2
ENSG00000120457	SLFN12	0.064	0.051	-	-0.897	0.997256	NI
ENSG00000198354	KHDRBS3	0.063	0.035	+	0.56	0.990662	NI
ENSG00000115590	SCGB3A1	0.063	0.045	0	-0.297	1.00944	NI
ENSG00000173221	CUBN	0.063	0.045	0	0.408	1.11565	NI
ENSG00000152784	VIM	0.061	0.059	0	0.323	1.00178	2
ENSG00000166444	CYP4A11	0.06	0.065	-	-1	1.07688	NI
ENSG00000088808	GIMAP2	0.06	0.043	-	-0.903	0.9624	NI
ENSG00000179841	VOPP1	0.06	0.039	+	0.012	0.976985	NI
ENSG00000153551	MMP8	0.06	0.049	0	-0.766	1.19837	NI
ENSG00000173530	LPXN	0.06	0.048	0	-0.569	1.05319	3
ENSG00000206190	TRIM5	0.06	0.04	0	-0.492	1.01253	NI
ENSG00000159082	PKD2L2	0.059	0.052	+	0.796	1.00577	4
ENSG00000138771	SEC23B	0.058	0.052	+	-0.286	0.90797	NI
ENSG00000069943	PRDM8	0.057	0.064	-	-1	1.0496	NI
ENSG00000140379	PSMC3IP	0.057	0.049	0	0.716	1.66515	NI
ENSG00000158296	JTB	0.056	0.041	-	0.238	1.04102	NI
ENSG00000154415	SUCNR1	0.056	0.03	-	0.021	0.994593	NI
ENSG00000163297	NRP2	0.056	0.068	0	0.076	1.11019	4
ENSG00000183688	CPE	0.056	0.047	0	-0.461	1.12025	NI
ENSG00000138443	CMTM7	0.056	0.051	0	-0.895	1.00378	NI
ENSG00000110400	SDCBP	0.055	0.041	+	-0.31	0.9313	4
ENSG00000186300	PARM1	0.054	0.044	-	0.202	0.977744	NI
ENSG00000103355	SETBP1	0.054	0.034	-	0.248	1.18446	NI
ENSG00000075826	SCNN1B	0.054	0.054	0	0.273	0.964987	2
ENSG00000101310	LIMK2	0.053	0.038	+	0.995	1.0206	3
ENSG00000164187	ABLIM1	0.053	0.045	+	0.971	0.942932	2
ENSG00000114473	ZNF280A	0.053	0.048	0	0.722	1.01405	NI
ENSG00000143727	WDR60	0.052	0.043	+	0.744	0.985783	NI
ENSG00000145029	PMP22	0.051	0.042	0	-0.522	1.03655	NI
ENSG00000100908	GLUD1	0.051	0.045	0	-0.094	0.959859	4
ENSG00000143368	C9orf72	0.051	0.051	0	-0.67	1.00498	NI
ENSG00000074660	SERPINA3	0.05	0.051	-	-0.716	1.03347	4
ENSG00000126878	NICN1	0.05	0.04	+	0.866	0.977654	NI
ENSG00000139438	USP2	0.05	0.052	0	-0.646	0.984856	4
ENSG00000214855	RHOXF1	0.049	0.046	-	-0.891	0.992211	NI
ENSG00000154978	UPP1	0.048	0.049	-	-0.883	0.966669	NI
ENSG00000111266	SF3B4	0.047	0.037	-	-0.682	0.989526	4
ENSG00000198513	RORC	0.046	0.051	+	0.463	0.91693	NI
ENSG00000184545	UBE2T	0.046	0.038	0	-0.586	0.986512	5
ENSG00000183386	CYP17A1	0.046	0.041	0	-0.675	1.04822	3
ENSG00000112812	ABI2	0.046	0.045	0	-0.499	0.910828	3
ENSG00000186788	ERBIN	0.045	0.03	0	0.433	1.00704	3
ENSG00000148488	HTATSF1	0.044	0.062	0	-0.596	0.996167	4
ENSG00000162981	ST8SIA6	0.044	0.03	0	0.735	0.986844	NI
ENSG00000118557	IKBKB	0.043	0.034	+	0.003	0.984703	3
ENSG00000168447	TIMP1	0.043	0.031	+	0.937	0.954762	3
ENSG00000125864	DOCK1	0.043	0.039	0	-0.592	1.11002	2
ENSG00000142082	AFG1L	0.042	0.049	-	-0.401	1.00288	NI
ENSG00000148841	ZBP1	0.042	0.06	+	0.338	1.1061	NI
ENSG00000135298	U2AF1L4	0.042	0.057	0	0.717	0.898226	NI
ENSG00000058335	RASGRF1	0.041	0.043	-	-0.547	1.02898	3
ENSG00000113269	PLP1	0.041	0.047	+	0.73	1.07119	3
ENSG00000148795	GNAO1	0.041	0.056	0	0.439	0.99411	3
ENSG00000140557	CAVIN3	0.04	0.052	-	-0.661	0.979354	NI
ENSG00000161055	LARP6	0.04	0.031	0	-0.042	0.986122	3
ENSG00000147144	OSBPL2	0.04	0.041	0	-0.016	0.976248	NI
ENSG00000182890	GLUD2	0.038	0.06	0	-0.653	1.09664	NI
ENSG00000196136	FAM222A	0.037	0.061	0	-0.372	1.24931	NI
ENSG00000040633	MOB1B	0.037	0.045	0	-0.734	1.04238	3
ENSG00000256040	HUWE1	0.037	0.049	0	-0.76	1.02097	4
ENSG00000159388	PLIN3	0.036	0.046	0	-0.901	0.886708	NI
ENSG00000114744	ZNF555	0.034	0.054	+	0.832	0.954253	NI
ENSG00000107554	CASP4	0.034	0.05	0	0.424	1.05012	NI
ENSG00000135414	PMFBP1	0.033	0.051	0	-0.205	1.09637	NI
ENSG00000197768	SCARF1	0.032	0.047	+	0.793	0.989357	5
ENSG00000107611	ZDHHC19	0.032	0.045	0	-0.219	1.05107	NI
ENSG00000101883	ILF2	0.031	0.036	0	-0.175	1.00128	NI
ENSG00000215915	MYNN	0.03	0.046	+	1	0.988939	NI
ENSG00000169548	UPF3B	0.029	0.043	0	0.54	1.12027	NI
ENSG00000068097	HEATR6	0.029	0.059	0	0.199	0.983202	NI
ENSG00000172123	SLC25A3	0.028	0.056	0	0.538	1.11832	NI
ENSG00000124256	KIF21A	0.028	0.034	0	-0.314	0.981714	4
ENSG00000178726	ADGRB3	0.028	0.045	0	0.747	0.957934	NI
ENSG00000109099	DONSON	0.027	0.06	0	-0.428	1.31214	NI
ENSG00000121743	ELK3	0.026	0.04	0	-0.017	1.15436	2
ENSG00000101040	ACP7	0.026	0.048	0	0.01	1.04188	NI
ENSG00000133678	LRRN2	0.026	0.039	0	-0.528	0.966716	NI
ENSG00000197081	C18orf25	0.026	0.056	0	0.311	1.03732	NI
ENSG00000053918	IQCG	0.026	0.038	0	-0.045	0.993873	NI
ENSG00000099204	ATP10A	0.025	0.041	0	-0.117	0.897816	NI
ENSG00000167741	KCNQ1	0.024	0.049	0	0.918	0.979348	3
ENSG00000118257	PIGB	0.024	0.046	0	0.771	1.15698	NI
ENSG00000152242	KCNJ5	0.024	0.036	0	0.028	0.983866	3
ENSG00000105497	ACSL4	0.023	0.048	0	-0.255	1.01705	NI
ENSG00000183760	ISG20L2	0.023	0.039	0	-0.68	1.01398	NI
ENSG00000197893	ZNF175	0.023	0.031	0	-0.354	1.00425	NI
ENSG00000124374	GLRX	0.022	0.04	0	0.611	0.959442	NI
ENSG00000102048	ERRFI1	0.022	0.042	0	0.538	1.17603	3
ENSG00000185986	EMP1	0.022	0.038	0	-0.549	0.935014	NI
ENSG00000105695	AIF1L	0.019	0.054	-	-0.688	0.991582	NI
ENSG00000140367	NRAP	0.016	0.036	0	-0.069	1.01961	NI
