# Supplementary material for: A regularized functional regression model enabling transcriptome-wide dosage-dependent association study of cancer drug response
Source: PLoS Comput Biol. 2021 Jan 25;17(1):e1008066. doi: 10.1371/journal.pcbi.1008066 (PMC7920352; doi:10.1371/journal.pcbi.1008066)
Supplement: S7 Table — Gene rankings of all selected genes based on the magnitude of the genetic effect on drug response. A positive (+) sign translates to a positive effect on cells survival after drug administration, a negative (-) sign translates to a negative effect on cells survival and a mixed (0) effect translates to a varying effect on cells survival which depends on drug dosage. Spearman’s correlation is calculated between drug dosage and gene estimated coefficient function values as an indicator of the magnitude change of the gene effect over the increasing dosage. Area corresponds to the area under the estimated coefficient curve and the SD corresponds to the standard deviation of the area based on bootstrapping. Mean fold change is calculated between the selected gene expression values of the cell lines carrying BRAF mutations with respect to wild type. Protein-protein interaction network distance is computed based on the shortest interaction path between the BRAF gene and each of the selected genes. Here, NI denotes absence of any interaction. (XLSX) [file pcbi.1008066.s012.xlsx]

## Sheet: Sheet1
Gene Name	Sign	Spearman Correlation	Area	SD	Mean fold change of BRAF mutation with respect to wild type	Protein-protein interaction network distance to BRAF
MYO5A	+	0.955	0.531	0.261	1.35765	4
UCN2	-	-0.999	0.517	0.184	1.01607	NI
TSPYL5	+	0.886	0.513	0.146	0.838393	NI
S100A1	+	0.812	0.488	0.189	1.26279	NI
GPNMB	+	1	0.424	0.196	1.16886	3
ACP5	-	-0.998	0.359	0.149	1.03922	NI
FCGR2A	-	-0.588	0.341	0.158	1.24961	3
GAS7	-	-0.513	0.285	0.096	1.06708	NI
CITED1	0	-0.603	0.28	0.348	1.62962	3
SPRY4	-	-0.611	0.274	0.127	1.22814	2
HPS4	0	-0.801	0.245	0.196	1.40968	NI
C3orf70	-	-0.957	0.239	0.124	1.14499	NI
CD44	+	0.868	0.239	0.164	1.41288	3
ACOT7	0	0.999	0.239	0.123	1.18446	NI
RAP2B	0	0.927	0.236	0.179	1.25416	NI
KCNJ13	0	-0.604	0.205	0.094	1.1013	3
ALX1	-	-1	0.202	0.099	1.10368	NI
PLAT	-	-0.405	0.201	0.121	1.31158	4
RETSAT	0	0.689	0.201	0.142	1.12679	NI
GSN	+	0.588	0.196	0.109	1.0789	4
CDH19	0	0.943	0.185	0.102	0.933333	NI
ATP1B3	-	-1	0.178	0.115	1.06283	NI
BAZ1A	+	-0.29	0.173	0.105	1.1086	4
FAM78B	0	-0.732	0.173	0.163	1.23126	NI
SLC16A4	-	-0.298	0.166	0.117	1.23362	NI
DSTYK	+	0.937	0.166	0.136	0.943012	NI
ST6GALNAC2	0	-0.815	0.164	0.102	1.26389	NI
MFSD12	0	-0.788	0.16	0.148	1.12984	NI
MTARC1	-	-0.846	0.158	0.098	1.28908	NI
GJA3	0	-0.85	0.157	0.075	1.07064	NI
CYP27A1	-	-0.743	0.156	0.09	1.37299	NI
ZNF292	+	-0.474	0.154	0.118	1.19389	NI
CRYL1	0	0.84	0.152	0.13	1.33038	NI
EGLN1	-	-0.442	0.15	0.119	1.0527	3
TRPV2	0	0.769	0.147	0.118	1.07413	4
MITF	+	1	0.146	0.106	0.743365	2
TBC1D7	0	-0.603	0.146	0.118	1.30359	3
SLC6A8	0	-0.263	0.144	0.111	0.941014	NI
PTPRZ1	-	-0.808	0.139	0.138	1.0735	4
PLOD3	0	0.696	0.132	0.135	1.16645	4
IGSF11	0	-0.723	0.132	0.094	1.26577	NI
ANKRD7	+	0.92	0.131	0.12	1.24139	NI
KIAA1549L	0	-0.986	0.128	0.109	1.23106	NI
LINC00518	+	0.754	0.127	0.13	1.09335	NI
RTN3P1	0	0.824	0.127	0.087	1.17603	NI
PRSS33	0	0.507	0.118	0.275	1.63463	NI
RAB38	0	0.039	0.113	0.118	1.37694	NI
TRAK2	0	-0.42	0.109	0.123	1.29615	NI
KANK1	0	-0.493	0.107	0.113	1.34546	3
GYPC	+	-0.3	0.105	0.092	1.07159	4
HCCAT5	0	0.654	0.103	0.131	1.17981	NI
TYR	-	0.467	0.1	0.098	1.11002	4
BFSP1	-	-0.804	0.1	0.113	1.40572	NI
TYRP1	0	0.457	0.1	0.097	1.32562	3
STEAP1B	0	-0.301	0.091	0.116	1.20152	NI
IGSF8	0	-0.668	0.09	0.129	1.31285	5
ASB9	0	0.513	0.086	0.115	1.14191	NI
SPRED1	0	-0.556	0.067	0.116	1.23925	4
TBC1D16	0	0.757	0.065	0.097	1.11704	NI
ITGA9	0	0.785	0.056	0.111	1.15436	3
KREMEN1	0	-0.555	0.053	0.086	1.12258	4
LAMA4	-	0.344	0.038	0.083	1.15123	4
MLANA	0	0.534	0.037	0.097	1.14686	NI
ZCCHC24	0	-0.858	0.035	0.097	1.23275	NI
KLF9	0	0.932	0.011	0.074	1.06395	NI
